# Supplementary material for: Biochemical and Ultrasonographic Parameters Predicting Long-Term Hypothyroidism After Subacute Thyroiditis
Source: Int J Mol Sci. 2025 Apr 28;26(9):4176. doi: 10.3390/ijms26094176 (PMC12071259; doi:10.3390/ijms26094176)
Supplement: Supplementary file 1 [file ijms-26-04176-s001.zip]

Archive with 1 entries (1 files):
- ijms-3534706-supplementary.pdf
